# Supplementary material for: Transposon insertion profiling by sequencing (TIPseq) for mapping LINE-1 insertions in the human genome
Source: Mob DNA. 2019 Mar 8;10:8. doi: 10.1186/s13100-019-0148-5 (PMC6407172; doi:10.1186/s13100-019-0148-5)
Supplement: Supplementary file 1 — Table S1. Scaled-down reaction sizes. (XLSX 13 kb) [file 13100_2019_148_MOESM1_ESM.xlsx]

## Sheet: Supplemental Table 1
Table S1: Scaled-down reaction sizes
Normal Conditions (10ug)					Semi Scaled-down Conditions (6.6ug)					Scaled-down Conditions (3.3ug)
(Normal DNA & Volume)					(2/3 DNA & Volume)					(1/3 DNA & Volume)
	gDNA	Total H2O (uL)				gDNA	Total H2O (uL)				gDNA	Total H2O (uL)
DNA Dilution	10.0 ug	123.5			DNA Dilution	6.6 ug	82.3333			DNA Dilution	3.3 ug	41.1667
	Diluted gDNA (~1500ng) (uL)	Digestion Master Mix (uL)	Total Reaction Volume (uL):			Diluted gDNA (~1000ng) (uL)	Digestion Master Mix (uL)	Total Reaction Volume (uL):			Diluted gDNA (~500ng) (uL)	Digestion Master Mix (uL)	Total Reaction Volume (uL):
Digestion	19	6	25		Digestion	12.6667	4	16.6667		Digestion	6.33333	2	8.33333
	Vectorette Adapters (uL)	Ligation Master Mix (uL)	Total Reaction Volume (uL):			Vectorette Adapters (uL)	Ligation Master Mix (uL)	Total Reaction Volume (uL):			Vectorette Adapters (uL)	Ligation Master Mix (uL)	Total Reaction Volume (uL):
Ligation	2	3.2	30.2		Ligation	1.33333	2.13333	20.1333		Ligation	0.666667	1.06667	10.0667
	Ligated DNA Template (uL)	PCR Master Mix (uL)	Total Reaction Volume (uL):			Ligated DNA Template (uL)	PCR Master Mix (uL)	Total Reaction Volume (uL):			Ligated DNA Template (uL)	PCR Master Mix (uL)	Total Reaction Volume (uL):
PCR	8	42	50		PCR	8	42	50		PCR	8	42	50
