# Supplementary material for: Transposon insertion profiling by sequencing (TIPseq) for mapping LINE-1 insertions in the human genome
Source: Mob DNA. 2019 Mar 8;10:8. doi: 10.1186/s13100-019-0148-5 (PMC6407172; doi:10.1186/s13100-019-0148-5)
Supplement: Supplementary file 2 — Table S2. Design of the vectorette oligo and primer sequences. (XLSX 12 kb) [file 13100_2019_148_MOESM2_ESM.xlsx]

## Sheet: Supplemental Table 2
Table S2: Design of the vectorette oligo and primer sequences
Enzyme Vectorette Oligo Sequences (5' to 3')
Oligo name	Enzyme "Sticky-end" Overhang	Complementary Sequence	Mismatched Sequence	Complementary Sequence	Enzyme "Sticky-end" Overhang
AseI plus	TA	GAAGGAGAGGAC	GCTGTCTGTCGAAGGTAAGGAACGGACGA	GAGAAGGGAGAG
BspHI plus	CATG	GAAGGAGAGGAC	GCTGTCTGTCGAAGGTAAGGAACGGACGA	GAGAAGGGAGAG
BstYI plus	GATC	GAAGGAGAGGAC	GCTGTCTGTCGAAGGTAAGGAACGGACGA	GAGAAGGGAGAG
HindIII plus	AGCT	GAAGGAGAGGAC	GCTGTCTGTCGAAGGTAAGGAACGGACGA	GAGAAGGGAGAG
NcoI plus	CATG	GAAGGAGAGGAC	GCTGTCTGTCGAAGGTAAGGAACGGACGA	GAGAAGGGAGAG
PstI minus		CTCTCCCTTCTC	GGATCTTAACCGTTCGTACGAGAATCGCT	GTCCTCTCCTTC	TGCA
Common Vectorette Oligo Sequences (5' to 3')
Vectorette minus		CTCTCCCTTCTC	GGATCTTAACCGTTCGTACGAGAATCGCT	GTCCTCTCCTTC
Vectorette plus		GAAGGAGAGGAC	GCTGTCTGTCGAAGGTAAGGAACGGACGA	GAGAAGGGAGAG
Primer Sequence (5' to 3')
Vectorette primer		CTCTCCCTTCTC	GGATCTTAA
