# Supplementary material for: Transposon insertion profiling by sequencing (TIPseq) for mapping LINE-1 insertions in the human genome
Source: Mob DNA. 2019 Mar 8;10:8. doi: 10.1186/s13100-019-0148-5 (PMC6407172; doi:10.1186/s13100-019-0148-5)
Supplement: Supplementary file 5 — Table S3. Retrotransposon primer sequences. (XLSX 8 kb) [file 13100_2019_148_MOESM5_ESM.xlsx]

## Sheet: Sheet1
	LINE-1 (L1PA1)	AluYa5/8	AluYb8/9
PCR Primer	5'-AGATATACCTAATGCTAGATGACACA-3'	5'-ATCGAGACCATCCCGGCTAAAAC-3'	5'-CCACTGCAGTCCGCAGTCCG-3'
Restriction Enzymes	AseI	AseI	AseI
	BspHI	BspHI	BspHI
	BstYI	HindIII	BstYI
	HindIII	NcoI	HindIII
	NcoI	PstI	NcoI
	PstI	XbaI	XbaI
